# Supplementary material for: Characterisation of Iron Content and Speciation in Australian Eggs
Source: Foods. 2026 Jul 10;15(14):2452. doi: 10.3390/foods15142452 (PMC13409603; doi:10.3390/foods15142452)
Supplement: Supplementary file 1 [file foods-15-02452-s001.zip]

Archive with 1 entries (1 files):
- foods-4353957-supplementary.pdf
